# Supplementary material for: Profiling Antibiotic Susceptibility among Distinct Enterococcus faecalis Isolates from Dental Root Canals
Source: Antibiotics (Basel). 2023 Dec 24;13(1):18. doi: 10.3390/antibiotics13010018 (PMC10812444; doi:10.3390/antibiotics13010018)
Supplement: Supplementary file 1 [file antibiotics-13-00018-s001.zip]

Archive with 1 entries (1 files):
- antibiotics-2775823-supplementary.pdf
